# Supplementary material for: Exploring healthcare professionals’ views of the acceptability of delivering interventions to promote healthy infant feeding practices within primary care: a qualitative interview study
Source: Public Health Nutr. 2020 Dec 15;24(10):2889–99. doi: 10.1017/S1368980020004954 (PMC9884767; doi:10.1017/S1368980020004954)
Supplement: Supplementary file 1 [file S1368980020004954sup.zip]

Archive with 3 entries (3 files):
- urn_cambridge.org_id_binary_20210107050838722-0929_S1368980020004954sup001.docx
- urn_cambridge.org_id_binary_20210107050846537-0285_S1368980020004954sup002.docx
- urn_cambridge.org_id_binary_20210107050854462-0187_S1368980020004954sup003.docx
